# Supplementary material for: Green Downscaling of Solvent Extractive Determination Employing Coconut Oil as Natural Solvent with Smartphone Colorimetric Detection: Demonstrating the Concept via Cu(II) Assay Using 1,5-Diphenylcarbazide
Source: Molecules. 2022 Dec 6;27(23):8622. doi: 10.3390/molecules27238622 (PMC9740733; doi:10.3390/molecules27238622)
Supplement: Supplementary file 1 [file molecules-27-08622-s001.zip]

Archive with 1 entries (1 files):
- molecules-2049042-supplementary.pdf
